# Supplementary material for: A Practical Guide to the Automated Analysis of Vascular Growth, Maturation and Injury in the Brain
Source: Front Neurosci. 2020 Mar 20;14:244. doi: 10.3389/fnins.2020.00244 (PMC7099171; doi:10.3389/fnins.2020.00244)
Supplement: Supplementary file 1 [file Data_Sheet_1.zip]

Archive with 7 entries (5 files):
- RR_Suppl_Script_Vascular_Analysis/
- RR_Suppl_Script_Vascular_Analysis/IMAGE_J_SUPPL_DATA/
- RR_Suppl_Script_Vascular_Analysis/IMAGE_J_SUPPL_DATA/Heatmap.ijm
- RR_Suppl_Script_Vascular_Analysis/IMAGE_J_SUPPL_DATA/hm_stroke.lut
- RR_Suppl_Script_Vascular_Analysis/IMAGE_J_SUPPL_DATA/Quantification.ijm
- RR_Suppl_Script_Vascular_Analysis/IMAGE_J_SUPPL_DATA/Representative_Image.tif
- RR_Suppl_Script_Vascular_Analysis/IMAGE_J_SUPPL_DATA/Supplementary data sheet 1.docx
